# Supplementary material for: Mitigating Diabetic Cardiomyopathy: The Synergistic Potential of Sea Buckthorn and Metformin Explored via Bioinformatics and Chemoinformatics
Source: Biology (Basel). 2025 Mar 31;14(4):361. doi: 10.3390/biology14040361 (PMC12024933; doi:10.3390/biology14040361)
Supplement: Supplementary file 1 [file biology-14-00361-s001.zip]

Archive with 1 entries (1 files):
- biology-3473425-supplementary.pdf
